# Supplementary material for: The Combined Inhibition of Autophagy and Diacylglycerol Acyltransferase-Mediated Lipid Droplet Biogenesis Induces Cancer Cell Death during Acute Amino Acid Starvation
Source: Cancers (Basel). 2023 Oct 5;15(19):4857. doi: 10.3390/cancers15194857 (PMC10571868; doi:10.3390/cancers15194857)
Supplement: Supplementary file 1 [file cancers-15-04857-s001.zip]

Archive with 1 entries (1 files):
- cancers-2468725-supplementary.pdf
